# Supplementary material for: Expanding the Mutational Spectrum of TSPEAR in Ectodermal Dysplasia Type 14: A Familial Case Study
Source: Genes (Basel). 2025 Apr 29;16(5):519. doi: 10.3390/genes16050519 (PMC12111227; doi:10.3390/genes16050519)
Supplement: Supplementary file 1 [file genes-16-00519-s001.zip]

Archive with 4 entries (3 files):
- genes-3578110-supplementary/
- genes-3578110-supplementary/Supplementary File S1.pdf
- genes-3578110-supplementary/Supplementary File S2.pdf
- genes-3578110-supplementary/Supplementary File S3.pdf
